# Supplementary material for: The Impact of Mobile Applications on Improving Oral Hygiene Knowledge and Skills of Adolescents: A Scoping Review
Source: J Clin Med. 2025 Apr 23;14(9):2907. doi: 10.3390/jcm14092907 (PMC12072554; doi:10.3390/jcm14092907)
Supplement: Supplementary file 1 [file jcm-14-02907-s001.zip]

Archive with 1 entries (1 files):
- jcm-3505807-supplementary.pdf
